# Supplementary material for: Mapping the research trends and hotspots of exercise and nutrition in diabetes: a bibliometric and visual analysis (2005–2025)
Source: Front Nutr. 2025 Oct 9;12:1680190. doi: 10.3389/fnut.2025.1680190 (PMC12545082; doi:10.3389/fnut.2025.1680190)
Supplement: Supplementary file 2 [file Data_Sheet_2.csv]

## Sheet: Sheet1
label	cluster	Occurrences
adherence	1	93
adults	1	433
associations	1	497
bariatric surgery	1	54
barriers	1	57
behaviors	1	125
care	1	145
chronic disease	1	54
community	1	56
complications	1	62
consumption	1	140
depression	1	120
diabetes prevention	1	87
diet	1	459
education	1	95
follow-up	1	119
food	1	68
glycemic control	1	249
health	1	526
health promotion	1	54
impact	1	150
impaired glucose-tolerance	1	129
individuals	1	80
interventions	1	314
knowledge	1	54
life	1	65
lifestyle intervention	1	228
management	1	292
medical nutrition therapy	1	55
mediterranean diet	1	170
metaanalysis	1	231
outcomes	1	154
patterns	1	83
people	1	102
prediabetes	1	80
prevention	1	367
program	1	107
quality	1	74
quality-of-life	1	120
questionnaire	1	96
recommendations	1	53
reduction	1	63
self-management	1	78
stress	1	58
type 2 diabetes	1	720
validation	1	82
validity	1	75
weight	1	140
weight-loss	1	353
3rd national-health	2	110
abdominal obesity	2	51
alcohol-consumption	2	61
all-cause mortality	2	99
atherosclerosis	2	64
blood-pressure	2	250
body-mass index	2	440
c-reactive protein	2	133
cancer	2	111
cardiorespiratory fitness	2	58
cardiovascular diseases	2	611
cardiovascular risk	2	110
cardiovascular risk-factors	2	125
cholesterol	2	64
chronic kidney-disease	2	53
coronary-heart-disease	2	251
density-lipoprotein cholesterol	2	52
dietary patterns	2	83
disease	2	329
dyslipidemia	2	70
epidemiology	2	201
guidelines	2	66
heart-disease	2	64
hypertension	2	250
lifestyle	2	345
men	2	136
metabolic syndrome	2	600
mortality	2	377
myocardial-infarction	2	56
national-health	2	165
nhanes	2	140
nutrition examination survey	2	205
population	2	252
postmenopausal women	2	50
primary prevention	2	54
public health	2	55
randomized controlled-trial	2	113
risk factors	2	545
smoking	2	120
stroke	2	56
us adults	2	71
waist circumference	2	83
adipose-tissue	3	78
age	3	64
aging	3	62
body-composition	3	111
body-weight	3	50
carbohydrate	3	56
diagnosis	3	70
double-blind	3	63
fat	3	88
frailty	3	54
gestational diabetes	3	127
glucose	3	188
glucose-tolerance	3	62
hyperglycemia	3	69
index	3	65
inflammation	3	187
insulin	3	139
insulin resistance	3	587
insulin sensitivity	3	118
metabolism	3	99
older-adults	3	101
oxidative stress	3	162
performance	3	57
pregnancy	3	157
protein	3	61
resistance	3	72
risk	3	833
sarcopenia	3	141
sensitivity	3	52
skeletal-muscle	3	126
supplementation	3	60
type 1 diabetes	3	63
weight-gain	3	99
women	3	283
adiposity	4	51
adolescents	4	208
childhood	4	63
childhood obesity	4	76
children	4	255
nutrition transition	4	73
obesity	4	1156
overweight	4	325
prevalence	4	660
sedentary behavior	4	64
socioeconomic-status	4	56
trends	4	71
united-states	4	182
