# Supplementary material for: Mapping the research trends and hotspots of exercise and nutrition in diabetes: a bibliometric and visual analysis (2005–2025)
Source: Front Nutr. 2025 Oct 9;12:1680190. doi: 10.3389/fnut.2025.1680190 (PMC12545082; doi:10.3389/fnut.2025.1680190)
Supplement: Supplementary file 3 [file Data_Sheet_3.csv]

## Sheet: Sheet1
label	cluster	Occurrences
adolescent	1	899
aging	1	411
animals	1	377
antidiabetic agent	1	433
bariatric surgery	1	312
blood glucose	1	736
blood glucose monitoring	1	400
body composition	1	613
body weight	1	1021
body weight loss	1	563
caloric intake	1	1368
carbohydrate	1	407
carbohydrate intake	1	428
child	1	712
clinical article	1	427
clinical trial	1	537
comorbidity	1	683
complication	1	740
diabetic patient	1	306
diet	1	2023
diet supplementation	1	354
diet therapy	1	822
dietary fiber	1	331
dietary intake	1	1307
dyslipidemia	1	869
fat intake	1	520
feeding behavior	1	633
food intake	1	909
fruit	1	303
glucose	1	1639
glucose blood level	1	1883
glycemic control	1	759
glycemic index	1	321
glycosylated hemoglobin	1	313
health behavior	1	663
health education	1	335
health promotion	1	483
hemoglobin a1c	1	1415
humans	1	8466
hyperglycemia	1	452
hypoglycemia	1	415
impaired glucose tolerance	1	479
inflammation	1	594
insulin	1	1385
insulin dependent diabetes mellitus	1	506
insulin resistance	1	1147
insulin sensitivity	1	453
lifestyle	1	1728
lifestyle modification	1	1228
lipid	1	360
malnutrition	1	325
mediterranean diet	1	491
metabolic disorder	1	333
metabolic syndrome	1	1056
metabolism	1	965
metformin	1	533
na	1	2366
non insulin dependent diabetes mellitus	1	3441
nonalcoholic fatty liver	1	359
nonhuman	1	573
nutritional status	1	1051
obesity	1	3703
oral glucose tolerance test	1	392
outcome assessment	1	600
overweight	1	416
oxidative stress	1	357
pathophysiology	1	626
patient compliance	1	338
patient education	1	355
physiology	1	718
practice guideline	1	563
pregnancy	1	728
pregnancy diabetes mellitus	1	468
priority journal	1	1606
procedures	1	658
protein intake	1	463
psychology	1	348
quality of life	1	753
randomized controlled trial	1	1106
review	1	1927
risk reduction	1	542
sedentary lifestyle	1	339
self care	1	381
systematic review	1	405
treatment outcome	1	459
type 2 diabetes	1	1906
unclassified drug	1	318
vegetable	1	355
vitamin d	1	474
weight gain	1	347
weight loss	1	451
weight reduction	1	540
adult	2	5003
age	2	664
aged	2	2905
aged, 80 and over	2	452
alcohol consumption	2	1392
antihypertensive agent	2	328
article	2	6049
body mass	2	3704
cardiovascular diseases	2	2060
cardiovascular risk	2	916
cerebrovascular accident	2	449
chronic disease	2	454
chronic kidney failure	2	316
cohort analysis	2	1105
cohort studies	2	384
coronary artery disease	2	301
cross-sectional study	2	1974
depression	2	705
disease association	2	875
education	2	515
educational status	2	614
epidemiology	2	999
ethnicity	2	397
female	2	5812
follow up	2	1282
food frequency questionnaire	2	617
health status	2	388
health survey	2	695
heart failure	2	347
heart infarction	2	355
hypercholesterolemia	2	354
hyperlipidemia	2	415
hypertension	2	2917
incidence	2	539
ischemic heart disease	2	430
major clinical study	2	3470
male	2	5111
middle aged	2	3310
mortality	2	703
nutrition surveys	2	1206
nutritional assessment	2	1202
prevalence	2	1867
prospective studies	2	574
prospective study	2	816
public health	2	476
questionnaire	2	1556
risk assessment	2	939
risk factor	2	2945
risk factors	2	2033
self report	2	396
sensitivity analysis	2	360
sex difference	2	506
smoking	2	1709
social status	2	355
socioeconomics	2	383
united states	2	1180
very elderly	2	419
young adult	2	944
anthropometry	3	597
biological marker	3	496
biomarkers	3	318
blood	3	894
blood pressure	3	796
body mass index	3	885
c reactive protein	3	548
cholesterol	3	824
cholesterol blood level	3	726
comparative study	3	357
controlled study	3	2721
creatinine	3	355
diastolic blood pressure	3	895
high density lipoprotein cholesterol	3	1206
low density lipoprotein cholesterol	3	920
systolic blood pressure	3	996
triacylglycerol	3	1359
triacylglycerol blood level	3	385
waist circumference	3	1334
